# Supplementary material for: A non-enzymatic doxycycline absorbance sensor based on manganese-doped zinc sulfide nanoparticles coated with chitosan
Source: PLoS One. 2025 Jul 14;20(7):e0328304. doi: 10.1371/journal.pone.0328304 (PMC12258549; doi:10.1371/journal.pone.0328304)
Supplement: S1 File — (XLSX) [file pone.0328304.s007.xlsx]

## Sheet: Fig1 & S1 Figure
CM (pM)	Sensor-Doxy_275_AVE	Sensor-Doxy_275_Err	Sensor-Doxy_374_AVE	Sensor-Doxy_374_Err					DI-Doxy_275_AVE	DI-Doxy_275_Err	DI-Doxy_374_AVE	DI-Doxy_374_Err
0	0.666667	0.000881917	0.28	0.000666667					0.001	0.000333333	0	0.000333333
13.1182	0.713556	0.00250185	0.505778	0.00083887					0.00155556	0.000509175	-0.000111111	0.0003849
33.3	0.861778	0.0021688	0.719667	0.001					0.00444444	0.0003849	0.002	0.00057735
48.1	1.005	0	0.89	0.000333333					0.00433333	0.000666667	0.00188889	0.0007698
59.4176	1.08944	0.000509175	1.01556	0.000509175					0.00422222	0.0003849	0.00222222	0.00019245
68.3526	1.19344	0.00019245	1.14156	0.000509175					0.002	0.000333333	0.000777778	0.00019245
72.15	1.24233	0.00057735	1.196	0.000333333					-0.000111111	0.000509175	-0.000333333	0.000333333
									S1 Fig
Fig1

## Sheet: Fig2
CM (pM)	Week1_374AVE	Week1_374Err	Week2_374AVE	Week2_374Err	Week3_374AVE	Week3_374Err	Week4_374AVE	Week4_374Err			Week1_374AVE	Week2_374AVE	Week3_374AVE	Week4_374AVE
0	0.28	0.001	0.28	0.001	0.279	0	0.279	0.001			327	327	328	328
13.12	0.506	0.001	0.505	0	0.507	0.001	0.505	0
33.3	0.72	0.001	0.72	0.001	0.721	0	0.721	0.001
48.1	0.89	0	0.889	0	0.889	0	0.89	0
59.42	1.016	0.001	1.016	0	1.015	0	1.016	0.001
68.35	1.142	0.001	1.141	0	1.142	0	1.142	0
72.15	1.196	0	1.196	0	1.195	0	1.196	0

## Sheet: Fig3
C(pM)	Sensor_TET_275_AVE	Sensor_TET_275_Err	Sensor_TET_374_AVE	Sensor_TET_374_Err	Sensor-Doxy_275_AVE	Sensor-Doxy_275_Err	Sensor-Doxy_374_AVE	Sensor-Doxy_374_Err	Sensor-AMP-275_AVE	Sensor-AMP-275_Err	Sensor-AMP-374_AVE	Sensor-AMP-374_Err	Sensor-PCN-275_AVE	Sensor-PCN-275_Err	Sensor-PCN-374_AVE	Sensor-PCN-374_Err	Sensor-AMOX-275_AVE	Sensor-AMOX-275_Err	Sensor-AMOX-374_AVE	Sensor-AMOX-374_Err	Sensor-CEX-275_AVE	Sensor-CEX-275_Err	Sensor-CEX-374_AVE	Sensor-CEX-374_Err	Sensor-Glucose-275_AVE	Sensor-Glucose-275_Err	Sensor-Glucose-374_AVE	Sensor-Glucose-374_Err
0	0.738778	0.00333888	0.341222	0.00083887	0.666667	0.000881917	0.28	0.000666667	0.667667	0.001	0.261556	0.00019245	0.664	0.00133333	0.277778	0.00101835	0.783111	0.00450103	0.403444	0.00367171	0.772222	0.00383454	0.398333	0.00233333	0.639	0.00133333	0.243222	0.00083887
13.1182	0.758667	0.001	0.396	0	0.713556	0.00250185	0.505778	0.00083887	0.601667	0.004	0.240667	0.00166667	0.594667	0.001	0.252778	0.00083887	0.730222	0.00101835	0.384222	0.00083887	0.731778	0.00117063	0.386222	0.00117063	0.583333	0.00251661	0.220333	0.00152753
33.3	0.765	0.00185592	0.446667	0.001	0.861778	0.0021688	0.719667	0.001	0.529	0.000666667	0.221	0.000333333	0.511	0.00185592	0.223778	0.00083887	0.647	0.00266667	0.338778	0.00117063	0.639778	0.00117063	0.342889	0.000509175	0.489889	0.00083887	0.193556	0.00019245
48.1	0.787222	0.00101835	0.498222	0.00101835	1.005	0	0.89	0.000333333	0.471111	0.000509175	0.206	0.000333333	0.447222	0.0003849	0.199556	0.000509175	0.550556	0.00283497	0.291	0.00133333	0.571889	0.00300617	0.310111	0.00150308	0.436	0.00133333	0.177	0.000333333
59.4176	0.8	0	0.527556	0.00019245	1.08944	0.000509175	1.01556	0.000509175	0.422222	0.000693889	0.190556	0.00019245	0.388111	0.00183586	0.178222	0.000693889	0.490556	0.00019245	0.264	0	0.527556	0.00167774	0.290889	0.00117063	0.375	0	0.154556	0.00019245
68.3526	0.811556	0.00019245	0.547556	0.00019245	1.19344	0.00019245	1.14156	0.000509175	0.384	0	0.179	0.000333333	0.344222	0.00150308	0.160778	0.00083887	0.455	0	0.247556	0.00019245	0.485	0.00133333	0.27	0.000666667	0.350889	0.0021688	0.147778	0.00083887
72.15	0.817	0	0.557	0.000333333	1.24233	0.00057735	1.196	0.000333333	0.363778	0.00138778	0.173	0.000333333	0.333222	0.00117063	0.156889	0.000509175	0.441222	0.00101835	0.241	0.000666667	0.470889	0.00150308	0.263222	0.000693889	0.335556	0.00019245	0.142444	0.00019245
C(pM)	Sensor_TET_275_AVE	Sensor_TET_374_AVE	Sensor-Doxy_275_AVE	Sensor-Doxy_374_AVE	Sensor-AMP-275_AVE	Sensor-AMP-374_AVE	Sensor-PCN-275_AVE	Sensor-PCN-374_AVE	Sensor-AMOX-275_AVE	Sensor-AMOX-374_AVE	Sensor-CEX-275_AVE	Sensor-CEX-374_AVE	Sensor-Glucose-275_AVE	Sensor-Glucose-374_AVE
DeltaA(%)	10.5881	63.2367	86.35	327.143	-45.5151	-33.8573	-49.8159	-43.52	-43.6578	-40.2644	-39.0216	-33.9191	-47.4874	-41.4344

## Sheet: Fig4
CM (pM)	ZnSMn_275_AVE	ZnSMn_275_Err	ZnSMn_374_AVE	ZnSMn_374_Err	Sensor-Doxy_275_AVE	Sensor-Doxy_275_Err	Sensor-Doxy_374_AVE	Sensor-Doxy_374_Err
0	0.221556	0.011452	0.102	0.00290593	0.666667	0.000881917	0.28	0.000666667
13.1182	0.208444	0.00309719	0.0984444	0.00157527	0.713556	0.00250185	0.505778	0.00083887
33.3	0.180556	0.00171053	0.0916667	0.000881917	0.861778	0.0021688	0.719667	0.001
48.1	0.155333	0.00266667	0.0843333	0.00185592	1.005	0	0.89	0.000333333
59.4176	0.144556	0.00316813	0.0823333	0.00120185	1.08944	0.000509175	1.01556	0.000509175
68.3526	0.128111	0.00171053	0.0776667	0.000881917	1.19344	0.00019245	1.14156	0.000509175
72.15	0.124222	0.00183586	0.0768889	0.00134715	1.24233	0.00057735	1.196	0.000333333

## Sheet: Fig5
CM (pM)	Sensor300_275_AVE	Sensor300_275_Err	Sensor300_374_AVE	Sensor300_374_Err	Sensor400_275_AVE	Sensor400_275_Err	Sensor400_374_AVE	Sensor400_374_Err	Sensor500-Doxy_275_AVE	Sensor500-Doxy_275_Err	Sensor500-Doxy_374_AVE	Sensor500-Doxy_374_Err	Sensor600-Doxy_275_AVE	Sensor600-Doxy_275_Err	Sensor600-Doxy_374_AVE	Sensor600-Doxy_374_Err	Sensor700-Doxy_275_AVE	Sensor700-Doxy_275_Err	Sensor700-Doxy_374_AVE	Sensor700-Doxy_374_Err
0	0.185444	0.00019245	0.113444	0.000509175	0.364	0.001	0.226222	0.0003849	0.666667	0.000881917	0.28	0.000666667	0.682889	0.000509175	0.400889	0.000509175	0.840111	0.00200924	0.485333	0.000881917
13.1182	0.217667	0.000881917	0.167778	0.00083887	0.399444	0.0021688	0.293	0.00133333	0.713556	0.00250185	0.505778	0.00083887	0.829222	0.00583413	0.633333	0.00484195	1.037	0.00251661	0.924111	0.00283497
33.3	0.292556	0.00019245	0.261	0	0.470667	0.000881917	0.382778	0.00117063	0.861778	0.0021688	0.719667	0.001	0.950556	0.0021688	0.806667	0.00133333	1.23989	0.000509175	1.167	0
48.1	0.329222	0.0021688	0.299111	0.00134715	0.555667	0.000881917	0.490667	0.00133333	1.005	0	0.89	0.000333333	1.09156	0.00467063	1.001	0.003	1.41522	0.000693889	1.38078	0.0003849
59.4176	0.372333	0.00166667	0.353	0.00166667	0.632	0.000333333	0.588444	0.000509175	1.08944	0.000509175	1.01556	0.000509175	1.19856	0.00400463	1.12878	0.00450103	1.49	0.00133333	1.45511	0.0021688
68.3526	0.408667	0.001	0.396111	0.00117063	0.664	0.000666667	0.633556	0.00019245	1.19344	0.00019245	1.14156	0.000509175	1.35	0.003	1.29289	0.0021688	1.51456	0.00019245	1.49656	0.000509175
72.15	0.481222	0.00101835	0.468778	0.000693889	0.693111	0.0021688	0.667333	0.000881917	1.24233	0.00057735	1.196	0.000333333	1.35089	0.00150308	1.31578	0.0021688	1.546	0.000666667	1.52633	0.00185592

## Sheet: Fig6
CM (pM)	TapWaterSensor-Doxy_374_AVE	TapWaterSensor-Doxy_374_Err	CleanWaterSensor-Doxy_374_AVE	CleanWaterSensor-Doxy_374_Err	MilkSensor-Doxy_374_AVE	MilkSensor-Doxy_374_Err					CM (pM)	TapWaterSensor-Doxy_374_AVE	CleanWaterSensor-Doxy_374_AVE	MilkSensor-Doxy_374_AVE
0	0.401556	0.00644923	0.404111	0.00847436	0.397444	0.0071828					DeltaA (%)	32.3741	27.7426	52.2784
13.1182	0.418889	0.00083887	0.416	0.00133333	0.441	0.00218581
33.3	0.463111	0.000509175	0.451778	0.00083887	0.536222	0.00117063
48.1	0.490111	0.000509175	0.463111	0.00117063	0.557	0.000666667
59.4176	0.514111	0.000509175	0.489556	0.00083887	0.585556	0.00019245
68.3526	0.522889	0.000509175	0.514	0.000666667	0.597778	0.00083887
72.15	0.531556	0.000509175	0.516222	0.000693889	0.605222	0.00183586
